# Supplementary material for: From Genes to Disease: Reassessing LOXHD1 and AGBL1’s Contribution to Fuchs’ Dystrophy
Source: Int J Mol Sci. 2025 Apr 3;26(7):3343. doi: 10.3390/ijms26073343 (PMC11989410; doi:10.3390/ijms26073343)
Supplement: Supplementary file 1 [file ijms-26-03343-s001.zip]

Archive with 2 entries (2 files):
- ijms-3516232 Tables S1-S4.pdf
- Table S5_variant_validator.xlsx
