# Supplementary material for: From Genes to Disease: Reassessing LOXHD1 and AGBL1’s Contribution to Fuchs’ Dystrophy
Source: Int J Mol Sci. 2025 Apr 3;26(7):3343. doi: 10.3390/ijms26073343 (PMC11989410; doi:10.3390/ijms26073343)
Supplement: Supplementary file 1 [file ijms-26-03343-s001.zip › Table S5_variant_validator.xlsx]

## Sheet: Лист1
# Job ID:b301ff5d-a021-4ec9-aa05-ef3f48f1f35a
# Metadata: variantvalidator_version: 2.2.1.dev691+g8946f76, variantvalidator_hgvs_version: 2.2.0, vvta_version: vvta_2024_01, vvseqrepo_db: VV_SR_2024_01/master, vvdb_version: vvdb_2024_5, options: transcript|genomic|protein|refseqgene|lrg|vcf|gene_info|tx_name|alt_loci
Input	Warnings	Select transcript	HGVS_transcript	HGVS_intronic_chr_context	HGVS_intronic_rsg_context	HGVS_RefSeqGene	HGVS_LRG	HGVS_LRG_transcript	HGVS_Predicted_Protein	HGVS_Genomic_GRCh37	HGVS_Genomic_GRCh38	GRCh37_CHR	GRCh37_POS	GRCh37_ID	GRCh37_REF	GRCh37_ALT	GRCh38_CHR	GRCh38_POS	GRCh38_ID	GRCh38_REF	GRCh38_ALT	Gene_Symbol	HGNC_Gene_ID	Transcript_description	Alt_genomic_loci
NC_000018.10:g.46477695C>T		FALSE	NM_001145472.3:c.3266G>A						NP_001138944.1:p.(Arg1089Gln)	NC_000018.9:g.44057658C>T	NC_000018.10:g.46477695C>T	18	44057658	.	C	T	18	46477695	.	C	T	LOXHD1	HGNC:26521	Homo sapiens lipoxygenase homology PLAT domains 1 (LOXHD1), transcript variant 2, mRNA
NC_000018.10:g.46477695C>T		FALSE	NM_001145473.3:c.1316G>A						NP_001138945.1:p.(Arg439Gln)	NC_000018.9:g.44057658C>T	NC_000018.10:g.46477695C>T	18	44057658	.	C	T	18	46477695	.	C	T	LOXHD1	HGNC:26521	Homo sapiens lipoxygenase homology PLAT domains 1 (LOXHD1), transcript variant 3, mRNA
NC_000018.10:g.46477695C>T		FALSE	NM_001173129.2:c.1316G>A						NP_001166600.1:p.(Arg439Gln)	NC_000018.9:g.44057658C>T	NC_000018.10:g.46477695C>T	18	44057658	.	C	T	18	46477695	.	C	T	LOXHD1	HGNC:26521	Homo sapiens lipoxygenase homology PLAT domains 1 (LOXHD1), transcript variant 4, mRNA
NC_000018.10:g.46477695C>T		FALSE	NM_001308013.2:c.2978G>A						NP_001294942.1:p.(Arg993Gln)	NC_000018.9:g.44057658C>T	NC_000018.10:g.46477695C>T	18	44057658	.	C	T	18	46477695	.	C	T	LOXHD1	HGNC:26521	Homo sapiens lipoxygenase homology PLAT domains 1 (LOXHD1), transcript variant 5, mRNA
NC_000018.10:g.46477695C>T		MANE	NM_001384474.1:c.6599G>A			NG_016646.2:g.184339G>A			NP_001371403.1:p.(Arg2200Gln)	NC_000018.9:g.44057658C>T	NC_000018.10:g.46477695C>T	18	44057658	.	C	T	18	46477695	.	C	T	LOXHD1	HGNC:26521	Homo sapiens lipoxygenase homology PLAT domains 1 (LOXHD1), transcript variant 6, mRNA
NC_000018.10:g.46477695C>T		FALSE	NM_144612.7:c.6413G>A						NP_653213.6:p.(Arg2138Gln)	NC_000018.9:g.44057658C>T	NC_000018.10:g.46477695C>T	18	44057658	.	C	T	18	46477695	.	C	T	LOXHD1	HGNC:26521	Homo sapiens lipoxygenase homology PLAT domains 1 (LOXHD1), transcript variant 1, mRNA
NC_000018.10:g.46483630G>T		FALSE	NM_001145472.3:c.2965C>A						NP_001138944.1:p.(His989Asn)	NC_000018.9:g.44063593G>T	NC_000018.10:g.46483630G>T	18	44063593	.	G	T	18	46483630	.	G	T	LOXHD1	HGNC:26521	Homo sapiens lipoxygenase homology PLAT domains 1 (LOXHD1), transcript variant 2, mRNA
NC_000018.10:g.46483630G>T		FALSE	NM_001145473.3:c.1015C>A						NP_001138945.1:p.(His339Asn)	NC_000018.9:g.44063593G>T	NC_000018.10:g.46483630G>T	18	44063593	.	G	T	18	46483630	.	G	T	LOXHD1	HGNC:26521	Homo sapiens lipoxygenase homology PLAT domains 1 (LOXHD1), transcript variant 3, mRNA
NC_000018.10:g.46483630G>T		FALSE	NM_001173129.2:c.1015C>A						NP_001166600.1:p.(His339Asn)	NC_000018.9:g.44063593G>T	NC_000018.10:g.46483630G>T	18	44063593	.	G	T	18	46483630	.	G	T	LOXHD1	HGNC:26521	Homo sapiens lipoxygenase homology PLAT domains 1 (LOXHD1), transcript variant 4, mRNA
NC_000018.10:g.46483630G>T		FALSE	NM_001308013.2:c.2677C>A						NP_001294942.1:p.(His893Asn)	NC_000018.9:g.44063593G>T	NC_000018.10:g.46483630G>T	18	44063593	.	G	T	18	46483630	.	G	T	LOXHD1	HGNC:26521	Homo sapiens lipoxygenase homology PLAT domains 1 (LOXHD1), transcript variant 5, mRNA
NC_000018.10:g.46483630G>T		MANE	NM_001384474.1:c.6298C>A			NG_016646.2:g.178404C>A			NP_001371403.1:p.(His2100Asn)	NC_000018.9:g.44063593G>T	NC_000018.10:g.46483630G>T	18	44063593	.	G	T	18	46483630	.	G	T	LOXHD1	HGNC:26521	Homo sapiens lipoxygenase homology PLAT domains 1 (LOXHD1), transcript variant 6, mRNA
NC_000018.10:g.46483630G>T		FALSE	NM_144612.7:c.6112C>A						NP_653213.6:p.(His2038Asn)	NC_000018.9:g.44063593G>T	NC_000018.10:g.46483630G>T	18	44063593	.	G	T	18	46483630	.	G	T	LOXHD1	HGNC:26521	Homo sapiens lipoxygenase homology PLAT domains 1 (LOXHD1), transcript variant 1, mRNA
NC_000018.10:g.46485062C>G		FALSE	NM_001145472.3:c.2806G>C						NP_001138944.1:p.(Glu936Gln)	NC_000018.9:g.44065025C>G	NC_000018.10:g.46485062C>G	18	44065025	.	C	G	18	46485062	.	C	G	LOXHD1	HGNC:26521	Homo sapiens lipoxygenase homology PLAT domains 1 (LOXHD1), transcript variant 2, mRNA
NC_000018.10:g.46485062C>G		FALSE	NM_001145473.3:c.856G>C						NP_001138945.1:p.(Glu286Gln)	NC_000018.9:g.44065025C>G	NC_000018.10:g.46485062C>G	18	44065025	.	C	G	18	46485062	.	C	G	LOXHD1	HGNC:26521	Homo sapiens lipoxygenase homology PLAT domains 1 (LOXHD1), transcript variant 3, mRNA
NC_000018.10:g.46485062C>G		FALSE	NM_001173129.2:c.856G>C						NP_001166600.1:p.(Glu286Gln)	NC_000018.9:g.44065025C>G	NC_000018.10:g.46485062C>G	18	44065025	.	C	G	18	46485062	.	C	G	LOXHD1	HGNC:26521	Homo sapiens lipoxygenase homology PLAT domains 1 (LOXHD1), transcript variant 4, mRNA
NC_000018.10:g.46485062C>G		FALSE	NM_001308013.2:c.2518G>C						NP_001294942.1:p.(Glu840Gln)	NC_000018.9:g.44065025C>G	NC_000018.10:g.46485062C>G	18	44065025	.	C	G	18	46485062	.	C	G	LOXHD1	HGNC:26521	Homo sapiens lipoxygenase homology PLAT domains 1 (LOXHD1), transcript variant 5, mRNA
NC_000018.10:g.46485062C>G		MANE	NM_001384474.1:c.6139G>C			NG_016646.2:g.176972G>C			NP_001371403.1:p.(Glu2047Gln)	NC_000018.9:g.44065025C>G	NC_000018.10:g.46485062C>G	18	44065025	.	C	G	18	46485062	.	C	G	LOXHD1	HGNC:26521	Homo sapiens lipoxygenase homology PLAT domains 1 (LOXHD1), transcript variant 6, mRNA
NC_000018.10:g.46485062C>G		FALSE	NM_144612.7:c.5953G>C						NP_653213.6:p.(Glu1985Gln)	NC_000018.9:g.44065025C>G	NC_000018.10:g.46485062C>G	18	44065025	.	C	G	18	46485062	.	C	G	LOXHD1	HGNC:26521	Homo sapiens lipoxygenase homology PLAT domains 1 (LOXHD1), transcript variant 1, mRNA
NC_000018.10:g.46507646G>A		FALSE	NM_001145472.3:c.2251C>T						NP_001138944.1:p.(Arg751Trp)	NC_000018.9:g.44087609G>A	NC_000018.10:g.46507646G>A	18	44087609	.	G	A	18	46507646	.	G	A	LOXHD1	HGNC:26521	Homo sapiens lipoxygenase homology PLAT domains 1 (LOXHD1), transcript variant 2, mRNA
NC_000018.10:g.46507646G>A		FALSE	NM_001145473.3:c.301C>T						NP_001138945.1:p.(Arg101Trp)	NC_000018.9:g.44087609G>A	NC_000018.10:g.46507646G>A	18	44087609	.	G	A	18	46507646	.	G	A	LOXHD1	HGNC:26521	Homo sapiens lipoxygenase homology PLAT domains 1 (LOXHD1), transcript variant 3, mRNA
NC_000018.10:g.46507646G>A		FALSE	NM_001173129.2:c.301C>T						NP_001166600.1:p.(Arg101Trp)	NC_000018.9:g.44087609G>A	NC_000018.10:g.46507646G>A	18	44087609	.	G	A	18	46507646	.	G	A	LOXHD1	HGNC:26521	Homo sapiens lipoxygenase homology PLAT domains 1 (LOXHD1), transcript variant 4, mRNA
NC_000018.10:g.46507646G>A		FALSE	NM_001308013.2:c.1963C>T						NP_001294942.1:p.(Arg655Trp)	NC_000018.9:g.44087609G>A	NC_000018.10:g.46507646G>A	18	44087609	.	G	A	18	46507646	.	G	A	LOXHD1	HGNC:26521	Homo sapiens lipoxygenase homology PLAT domains 1 (LOXHD1), transcript variant 5, mRNA
NC_000018.10:g.46507646G>A		MANE	NM_001384474.1:c.5584C>T			NG_016646.2:g.154388C>T			NP_001371403.1:p.(Arg1862Trp)	NC_000018.9:g.44087609G>A	NC_000018.10:g.46507646G>A	18	44087609	.	G	A	18	46507646	.	G	A	LOXHD1	HGNC:26521	Homo sapiens lipoxygenase homology PLAT domains 1 (LOXHD1), transcript variant 6, mRNA
NC_000018.10:g.46507646G>A		FALSE	NM_144612.7:c.5398C>T						NP_653213.6:p.(Arg1800Trp)	NC_000018.9:g.44087609G>A	NC_000018.10:g.46507646G>A	18	44087609	.	G	A	18	46507646	.	G	A	LOXHD1	HGNC:26521	Homo sapiens lipoxygenase homology PLAT domains 1 (LOXHD1), transcript variant 1, mRNA
NC_000018.10:g.46509757T>A		FALSE	NM_001145472.3:c.2125A>T						NP_001138944.1:p.(Thr709Ser)	NC_000018.9:g.44089720T>A	NC_000018.10:g.46509757T>A	18	44089720	.	T	A	18	46509757	.	T	A	LOXHD1	HGNC:26521	Homo sapiens lipoxygenase homology PLAT domains 1 (LOXHD1), transcript variant 2, mRNA
NC_000018.10:g.46509757T>A		FALSE	NM_001145473.3:c.175A>T						NP_001138945.1:p.(Thr59Ser)	NC_000018.9:g.44089720T>A	NC_000018.10:g.46509757T>A	18	44089720	.	T	A	18	46509757	.	T	A	LOXHD1	HGNC:26521	Homo sapiens lipoxygenase homology PLAT domains 1 (LOXHD1), transcript variant 3, mRNA
NC_000018.10:g.46509757T>A		FALSE	NM_001173129.2:c.175A>T						NP_001166600.1:p.(Thr59Ser)	NC_000018.9:g.44089720T>A	NC_000018.10:g.46509757T>A	18	44089720	.	T	A	18	46509757	.	T	A	LOXHD1	HGNC:26521	Homo sapiens lipoxygenase homology PLAT domains 1 (LOXHD1), transcript variant 4, mRNA
NC_000018.10:g.46509757T>A		FALSE	NM_001308013.2:c.1837A>T						NP_001294942.1:p.(Thr613Ser)	NC_000018.9:g.44089720T>A	NC_000018.10:g.46509757T>A	18	44089720	.	T	A	18	46509757	.	T	A	LOXHD1	HGNC:26521	Homo sapiens lipoxygenase homology PLAT domains 1 (LOXHD1), transcript variant 5, mRNA
NC_000018.10:g.46509757T>A		MANE	NM_001384474.1:c.5458A>T			NG_016646.2:g.152277A>T			NP_001371403.1:p.(Thr1820Ser)	NC_000018.9:g.44089720T>A	NC_000018.10:g.46509757T>A	18	44089720	.	T	A	18	46509757	.	T	A	LOXHD1	HGNC:26521	Homo sapiens lipoxygenase homology PLAT domains 1 (LOXHD1), transcript variant 6, mRNA
NC_000018.10:g.46509757T>A		FALSE	NM_144612.7:c.5272A>T						NP_653213.6:p.(Thr1758Ser)	NC_000018.9:g.44089720T>A	NC_000018.10:g.46509757T>A	18	44089720	.	T	A	18	46509757	.	T	A	LOXHD1	HGNC:26521	Homo sapiens lipoxygenase homology PLAT domains 1 (LOXHD1), transcript variant 1, mRNA
NC_000018.10:g.46509805C>T		FALSE	NM_001145472.3:c.2077G>A						NP_001138944.1:p.(Glu693Lys)	NC_000018.9:g.44089768C>T	NC_000018.10:g.46509805C>T	18	44089768	.	C	T	18	46509805	.	C	T	LOXHD1	HGNC:26521	Homo sapiens lipoxygenase homology PLAT domains 1 (LOXHD1), transcript variant 2, mRNA
NC_000018.10:g.46509805C>T		FALSE	NM_001145473.3:c.127G>A						NP_001138945.1:p.(Glu43Lys)	NC_000018.9:g.44089768C>T	NC_000018.10:g.46509805C>T	18	44089768	.	C	T	18	46509805	.	C	T	LOXHD1	HGNC:26521	Homo sapiens lipoxygenase homology PLAT domains 1 (LOXHD1), transcript variant 3, mRNA
NC_000018.10:g.46509805C>T		FALSE	NM_001173129.2:c.127G>A						NP_001166600.1:p.(Glu43Lys)	NC_000018.9:g.44089768C>T	NC_000018.10:g.46509805C>T	18	44089768	.	C	T	18	46509805	.	C	T	LOXHD1	HGNC:26521	Homo sapiens lipoxygenase homology PLAT domains 1 (LOXHD1), transcript variant 4, mRNA
NC_000018.10:g.46509805C>T		FALSE	NM_001308013.2:c.1789G>A						NP_001294942.1:p.(Glu597Lys)	NC_000018.9:g.44089768C>T	NC_000018.10:g.46509805C>T	18	44089768	.	C	T	18	46509805	.	C	T	LOXHD1	HGNC:26521	Homo sapiens lipoxygenase homology PLAT domains 1 (LOXHD1), transcript variant 5, mRNA
NC_000018.10:g.46509805C>T		MANE	NM_001384474.1:c.5410G>A			NG_016646.2:g.152229G>A			NP_001371403.1:p.(Glu1804Lys)	NC_000018.9:g.44089768C>T	NC_000018.10:g.46509805C>T	18	44089768	.	C	T	18	46509805	.	C	T	LOXHD1	HGNC:26521	Homo sapiens lipoxygenase homology PLAT domains 1 (LOXHD1), transcript variant 6, mRNA
NC_000018.10:g.46509805C>T		FALSE	NM_144612.7:c.5224G>A						NP_653213.6:p.(Glu1742Lys)	NC_000018.9:g.44089768C>T	NC_000018.10:g.46509805C>T	18	44089768	.	C	T	18	46509805	.	C	T	LOXHD1	HGNC:26521	Homo sapiens lipoxygenase homology PLAT domains 1 (LOXHD1), transcript variant 1, mRNA
NC_000018.10:g.46521131A>G		FALSE	NM_001145472.3:c.1904T>C						NP_001138944.1:p.(Leu635Pro)	NC_000018.9:g.44101094A>G	NC_000018.10:g.46521131A>G	18	44101094	.	A	G	18	46521131	.	A	G	LOXHD1	HGNC:26521	Homo sapiens lipoxygenase homology PLAT domains 1 (LOXHD1), transcript variant 2, mRNA
NC_000018.10:g.46521131A>G		FALSE	NM_001308013.2:c.1616T>C						NP_001294942.1:p.(Leu539Pro)	NC_000018.9:g.44101094A>G	NC_000018.10:g.46521131A>G	18	44101094	.	A	G	18	46521131	.	A	G	LOXHD1	HGNC:26521	Homo sapiens lipoxygenase homology PLAT domains 1 (LOXHD1), transcript variant 5, mRNA
NC_000018.10:g.46521131A>G		MANE	NM_001384474.1:c.5237T>C			NG_016646.2:g.140903T>C			NP_001371403.1:p.(Leu1746Pro)	NC_000018.9:g.44101094A>G	NC_000018.10:g.46521131A>G	18	44101094	.	A	G	18	46521131	.	A	G	LOXHD1	HGNC:26521	Homo sapiens lipoxygenase homology PLAT domains 1 (LOXHD1), transcript variant 6, mRNA
NC_000018.10:g.46521131A>G		FALSE	NM_144612.7:c.5085+970T>C	NC_000018.10(NM_144612.7):c.5085+970T>C					NP_653213.6:p.?	NC_000018.9:g.44101094A>G	NC_000018.10:g.46521131A>G	18	44101094	.	A	G	18	46521131	.	A	G	LOXHD1	HGNC:26521	Homo sapiens lipoxygenase homology PLAT domains 1 (LOXHD1), transcript variant 1, mRNA
NC_000018.10:g.46541815G>A		FALSE	NM_001145472.3:c.541C>T						NP_001138944.1:p.(Leu181Phe)	NC_000018.9:g.44121778G>A	NC_000018.10:g.46541815G>A	18	44121778	.	G	A	18	46541815	.	G	A	LOXHD1	HGNC:26521	Homo sapiens lipoxygenase homology PLAT domains 1 (LOXHD1), transcript variant 2, mRNA
NC_000018.10:g.46541815G>A		FALSE	NM_001308013.2:c.253C>T						NP_001294942.1:p.(Leu85Phe)	NC_000018.9:g.44121778G>A	NC_000018.10:g.46541815G>A	18	44121778	.	G	A	18	46541815	.	G	A	LOXHD1	HGNC:26521	Homo sapiens lipoxygenase homology PLAT domains 1 (LOXHD1), transcript variant 5, mRNA
NC_000018.10:g.46541815G>A		MANE	NM_001384474.1:c.3874C>T			NG_016646.2:g.120219C>T			NP_001371403.1:p.(Leu1292Phe)	NC_000018.9:g.44121778G>A	NC_000018.10:g.46541815G>A	18	44121778	.	G	A	18	46541815	.	G	A	LOXHD1	HGNC:26521	Homo sapiens lipoxygenase homology PLAT domains 1 (LOXHD1), transcript variant 6, mRNA
NC_000018.10:g.46541815G>A		FALSE	NM_144612.7:c.3874C>T						NP_653213.6:p.(Leu1292Phe)	NC_000018.9:g.44121778G>A	NC_000018.10:g.46541815G>A	18	44121778	.	G	A	18	46541815	.	G	A	LOXHD1	HGNC:26521	Homo sapiens lipoxygenase homology PLAT domains 1 (LOXHD1), transcript variant 1, mRNA
NC_000018.10:g.46566335G>A		MANE	NM_001384474.1:c.2359C>T			NG_016646.2:g.95699C>T			NP_001371403.1:p.(Arg787Cys)	NC_000018.9:g.44146298G>A	NC_000018.10:g.46566335G>A	18	44146298	.	G	A	18	46566335	.	G	A	LOXHD1	HGNC:26521	Homo sapiens lipoxygenase homology PLAT domains 1 (LOXHD1), transcript variant 6, mRNA
NC_000018.10:g.46566335G>A		FALSE	NM_144612.7:c.2359C>T						NP_653213.6:p.(Arg787Cys)	NC_000018.9:g.44146298G>A	NC_000018.10:g.46566335G>A	18	44146298	.	G	A	18	46566335	.	G	A	LOXHD1	HGNC:26521	Homo sapiens lipoxygenase homology PLAT domains 1 (LOXHD1), transcript variant 1, mRNA
NC_000018.10:g.46566443G>A		MANE	NM_001384474.1:c.2251C>T			NG_016646.2:g.95591C>T			NP_001371403.1:p.(Arg751Trp)	NC_000018.9:g.44146406G>A	NC_000018.10:g.46566443G>A	18	44146406	.	G	A	18	46566443	.	G	A	LOXHD1	HGNC:26521	Homo sapiens lipoxygenase homology PLAT domains 1 (LOXHD1), transcript variant 6, mRNA
NC_000018.10:g.46566443G>A		FALSE	NM_144612.7:c.2251C>T						NP_653213.6:p.(Arg751Trp)	NC_000018.9:g.44146406G>A	NC_000018.10:g.46566443G>A	18	44146406	.	G	A	18	46566443	.	G	A	LOXHD1	HGNC:26521	Homo sapiens lipoxygenase homology PLAT domains 1 (LOXHD1), transcript variant 1, mRNA
NC_000018.10:g.46577732C>T		MANE	NM_001384474.1:c.1945G>A			NG_016646.2:g.84302G>A			NP_001371403.1:p.(Asp649Asn)	NC_000018.9:g.44157695C>T	NC_000018.10:g.46577732C>T	18	44157695	.	C	T	18	46577732	.	C	T	LOXHD1	HGNC:26521	Homo sapiens lipoxygenase homology PLAT domains 1 (LOXHD1), transcript variant 6, mRNA
NC_000018.10:g.46577732C>T		FALSE	NM_144612.7:c.1945G>A						NP_653213.6:p.(Asp649Asn)	NC_000018.9:g.44157695C>T	NC_000018.10:g.46577732C>T	18	44157695	.	C	T	18	46577732	.	C	T	LOXHD1	HGNC:26521	Homo sapiens lipoxygenase homology PLAT domains 1 (LOXHD1), transcript variant 1, mRNA
NC_000018.10:g.46579680G>A		MANE	NM_001384474.1:c.1759C>T			NG_016646.2:g.82354C>T			NP_001371403.1:p.(Arg587Trp)	NC_000018.9:g.44159643G>A	NC_000018.10:g.46579680G>A	18	44159643	.	G	A	18	46579680	.	G	A	LOXHD1	HGNC:26521	Homo sapiens lipoxygenase homology PLAT domains 1 (LOXHD1), transcript variant 6, mRNA
NC_000018.10:g.46579680G>A		FALSE	NM_144612.7:c.1759C>T						NP_653213.6:p.(Arg587Trp)	NC_000018.9:g.44159643G>A	NC_000018.10:g.46579680G>A	18	44159643	.	G	A	18	46579680	.	G	A	LOXHD1	HGNC:26521	Homo sapiens lipoxygenase homology PLAT domains 1 (LOXHD1), transcript variant 1, mRNA
NC_000018.10:g.46591948G>A		MANE	NM_001384474.1:c.1639C>T			NG_016646.2:g.70086C>T			NP_001371403.1:p.(Arg547Cys)	NC_000018.9:g.44171911G>A	NC_000018.10:g.46591948G>A	18	44171911	.	G	A	18	46591948	.	G	A	LOXHD1	HGNC:26521	Homo sapiens lipoxygenase homology PLAT domains 1 (LOXHD1), transcript variant 6, mRNA
NC_000018.10:g.46591948G>A		FALSE	NM_144612.7:c.1639C>T						NP_653213.6:p.(Arg547Cys)	NC_000018.9:g.44171911G>A	NC_000018.10:g.46591948G>A	18	44171911	.	G	A	18	46591948	.	G	A	LOXHD1	HGNC:26521	Homo sapiens lipoxygenase homology PLAT domains 1 (LOXHD1), transcript variant 1, mRNA
NC_000018.10:g.46592017G>A		MANE	NM_001384474.1:c.1570C>T			NG_016646.2:g.70017C>T			NP_001371403.1:p.(Arg524Cys)	NC_000018.9:g.44171980G>A	NC_000018.10:g.46592017G>A	18	44171980	.	G	A	18	46592017	.	G	A	LOXHD1	HGNC:26521	Homo sapiens lipoxygenase homology PLAT domains 1 (LOXHD1), transcript variant 6, mRNA
NC_000018.10:g.46592017G>A		FALSE	NM_144612.7:c.1570C>T						NP_653213.6:p.(Arg524Cys)	NC_000018.9:g.44171980G>A	NC_000018.10:g.46592017G>A	18	44171980	.	G	A	18	46592017	.	G	A	LOXHD1	HGNC:26521	Homo sapiens lipoxygenase homology PLAT domains 1 (LOXHD1), transcript variant 1, mRNA
NC_000018.10:g.46639658G>A		MANE	NM_001384474.1:c.469C>T			NG_016646.2:g.22376C>T			NP_001371403.1:p.(Arg157Cys)	NC_000018.9:g.44219621G>A	NC_000018.10:g.46639658G>A	18	44219621	.	G	A	18	46639658	.	G	A	LOXHD1	HGNC:26521	Homo sapiens lipoxygenase homology PLAT domains 1 (LOXHD1), transcript variant 6, mRNA
NC_000018.10:g.46639658G>A		FALSE	NM_144612.7:c.469C>T						NP_653213.6:p.(Arg157Cys)	NC_000018.9:g.44219621G>A	NC_000018.10:g.46639658G>A	18	44219621	.	G	A	18	46639658	.	G	A	LOXHD1	HGNC:26521	Homo sapiens lipoxygenase homology PLAT domains 1 (LOXHD1), transcript variant 1, mRNA
NC_000018.10:g.46639658G>A		MANE	NM_001384474.1:c.469C>T			NG_016646.2:g.22376C>T			NP_001371403.1:p.(Arg157Cys)	NC_000018.9:g.44219621G>A	NC_000018.10:g.46639658G>A	18	44219621	.	G	A	18	46639658	.	G	A	LOXHD1	HGNC:26521	Homo sapiens lipoxygenase homology PLAT domains 1 (LOXHD1), transcript variant 6, mRNA
NC_000018.10:g.46639658G>A		FALSE	NM_144612.7:c.469C>T						NP_653213.6:p.(Arg157Cys)	NC_000018.9:g.44219621G>A	NC_000018.10:g.46639658G>A	18	44219621	.	G	A	18	46639658	.	G	A	LOXHD1	HGNC:26521	Homo sapiens lipoxygenase homology PLAT domains 1 (LOXHD1), transcript variant 1, mRNA
NC_000018.10:g.46649158C>T		MANE	NM_001384474.1:c.242G>A			NG_016646.2:g.12876G>A			NP_001371403.1:p.(Ser81Asn)	NC_000018.9:g.44229121C>T	NC_000018.10:g.46649158C>T	18	44229121	.	C	T	18	46649158	.	C	T	LOXHD1	HGNC:26521	Homo sapiens lipoxygenase homology PLAT domains 1 (LOXHD1), transcript variant 6, mRNA
NC_000018.10:g.46649158C>T		FALSE	NM_144612.7:c.242G>A						NP_653213.6:p.(Ser81Asn)	NC_000018.9:g.44229121C>T	NC_000018.10:g.46649158C>T	18	44229121	.	C	T	18	46649158	.	C	T	LOXHD1	HGNC:26521	Homo sapiens lipoxygenase homology PLAT domains 1 (LOXHD1), transcript variant 1, mRNA
NC_000018.10:g.46649241A>C		MANE	NM_001384474.1:c.159T>G			NG_016646.2:g.12793T>G			NP_001371403.1:p.(Asp53Glu)	NC_000018.9:g.44229204A>C	NC_000018.10:g.46649241A>C	18	44229204	.	A	C	18	46649241	.	A	C	LOXHD1	HGNC:26521	Homo sapiens lipoxygenase homology PLAT domains 1 (LOXHD1), transcript variant 6, mRNA
NC_000018.10:g.46649241A>C		FALSE	NM_144612.7:c.159T>G						NP_653213.6:p.(Asp53Glu)	NC_000018.9:g.44229204A>C	NC_000018.10:g.46649241A>C	18	44229204	.	A	C	18	46649241	.	A	C	LOXHD1	HGNC:26521	Homo sapiens lipoxygenase homology PLAT domains 1 (LOXHD1), transcript variant 1, mRNA
NC_000015.10:g.86674435C>T		MANE	NM_001386094.1:c.3157C>T			NG_033836.3:g.599817C>T			NP_001373023.1:p.(Arg1053Trp)	NC_000015.9:g.87217666C>T	NC_000015.10:g.86674435C>T	15	87217666	.	C	T	15	86674435	.	C	T	AGBL1	HGNC:26504	Homo sapiens AGBL carboxypeptidase 1 (AGBL1), transcript variant 1, mRNA
NC_000015.10:g.86674435C>T		FALSE	NM_152336.4:c.3220C>T			NG_033836.2:g.599628C>T			NP_689549.3:p.(Arg1074Ter)	NC_000015.9:g.87217666C>T	NC_000015.10:g.86674435C>T	15	87217666	.	C	T	15	86674435	.	C	T	AGBL1	HGNC:26504	Homo sapiens AGBL carboxypeptidase 1 (AGBL1), transcript variant 2, mRNA
NC_000015.10:g.86397372G>A		MANE	NM_001386094.1:c.2381G>A			NG_033836.3:g.322754G>A			NP_001373023.1:p.(Arg794His)	NC_000015.9:g.86940603G>A	NC_000015.10:g.86397372G>A	15	86940603	.	G	A	15	86397372	.	G	A	AGBL1	HGNC:26504	Homo sapiens AGBL carboxypeptidase 1 (AGBL1), transcript variant 1, mRNA
NC_000015.10:g.86397372G>A		FALSE	NM_152336.4:c.2381G>A			NG_033836.2:g.322565G>A			NP_689549.3:p.(Arg794His)	NC_000015.9:g.86940603G>A	NC_000015.10:g.86397372G>A	15	86940603	.	G	A	15	86397372	.	G	A	AGBL1	HGNC:26504	Homo sapiens AGBL carboxypeptidase 1 (AGBL1), transcript variant 2, mRNA
NC_000015.10:g.86674322G>C		MANE	NM_001386094.1:c.3044G>C			NG_033836.3:g.599704G>C			NP_001373023.1:p.(Cys1015Ser)	NC_000015.9:g.87217553G>C	NC_000015.10:g.86674322G>C	15	87217553	.	G	C	15	86674322	.	G	C	AGBL1	HGNC:26504	Homo sapiens AGBL carboxypeptidase 1 (AGBL1), transcript variant 1, mRNA
NC_000015.10:g.86674322G>C		FALSE	NM_152336.4:c.3107G>C			NG_033836.2:g.599515G>C			NP_689549.3:p.(Cys1036Ser)	NC_000015.9:g.87217553G>C	NC_000015.10:g.86674322G>C	15	87217553	.	G	C	15	86674322	.	G	C	AGBL1	HGNC:26504	Homo sapiens AGBL carboxypeptidase 1 (AGBL1), transcript variant 2, mRNA
